# Supplementary material for: Multigene Profiling of Circulating Tumor Cells in Esophageal Squamous Cell Carcinoma Identifies Prognostic Cancer Driver Genes Associated with Epithelial-Mesenchymal-Transition Progression and Chemoresistance
Source: Cancers (Basel). 2023 Nov 8;15(22):5329. doi: 10.3390/cancers15225329 (PMC10670643; doi:10.3390/cancers15225329)
Supplement: Supplementary file 1 [file cancers-15-05329-s001.zip]

Archive with 1 entries (1 files):
- cancers-2649494-supplementary.pdf
